# Supplementary material for: Monodelphis domestica as a Fetal Intra-Cerebral Inoculation Model for Zika Virus Pathogenesis
Source: Pathogens. 2023 May 19;12(5):733. doi: 10.3390/pathogens12050733 (PMC10221844; doi:10.3390/pathogens12050733)
Supplement: Supplementary file 1 [file pathogens-12-00733-s001.zip]

Archive with 1 entries (1 files):
- pathogens-2350194-supplementary.pdf
